# Supplementary material for: Ocular residual and corneal astigmatism in a clinical population of high school students
Source: PLoS One. 2018 Apr 9;13(4):e0194513. doi: 10.1371/journal.pone.0194513 (PMC5890987; doi:10.1371/journal.pone.0194513)
Supplement: S1 Dataset — (XLS) [file pone.0194513.s001.xls]

## Sheet: 15~18
	Sex	Age	TA	axis	CA	axis	IA	axis
201	Female	15	-0.78	157	-1.09	151	-0.36	48
204	Male	16	-0.62	163	-0.91	168	-0.31	88
205	Male	15	-0.19	155	-0.67	157	-0.48	67
206	Male	15	-0.58	5	-1.47	5	-0.88	95
207	Female	15	-0.64	6	-1.33	166	-0.94	63
213	Female	15	-0.92	21	-1.7	14	-0.83	97
216	Female	15	-0.4	112	-0.69	148	-0.68	75
218	Male	15	-0.3	117	-0.73	149	-0.66	71
219	Female	15	-0.26	55	-0.93	15	-0.91	97
221	Female	15	-0.29	23	-0.98	1	-0.8	83
223	Female	15	-0.6	16	-1.51	1	-1.04	82
224	Female	15	-0.19	124	-1.35	171	-1.38	85
263	Male	15	-0.59	180	-1.26	179	-0.66	87
266	Male	16	-0.35	143	-1.12	2	-1.1	100
272	Female	15	-0.15	150	-0.92	4	-0.88	98
292	Female	16	-0.54	27	-1.14	13	-0.72	92
296	Male	15	-0.62	165	-1.25	172	-0.66	88
303	Female	15	-0.27	102	-0.34	173	-0.58	91
304	Male	15	-0.88	6	-1.54	5	-0.67	94
305	Male	15	-0.33	168	-1.26	167	-0.93	77
308	Male	15	-0.38	176	-1.31	10	-0.98	105
310	Male	15	-0.47	19	-1.95	10	-1.51	97
312	Male	17	-1.97	174	-2.66	170	-0.75	70
313	Female	15	-0.2	163	-1.3	169	-1.1	80
321	Male	15	-0.29	169	-1.57	180	-1.3	93
323	Female	15	-0.95	158	-2.73	163	-1.81	76
324	Female	15	-0.07	138	-0.86	172	-0.83	84
328	Male	15	-0.67	173	-2.22	177	-1.56	88
330	Female	15	-0.07	4	-1.57	178	-1.5	87
332	Female	15	-0.22	87	-0.21	143	-0.36	71
334	Male	15	-0.69	155	-0.44	1	-0.54	135
335	Male	15	-0.03	106	-0.62	175	-0.64	86
336	Male	15	-0.56	86	-1.54	180	-2.1	89
339	Male	15	-0.26	19	-1.14	174	-0.99	79
341	Male	15	-0.31	150	-1.21	171	-1	86
412	Male	15	-0.5	176	-0.56	165	-0.22	44
428	Male	15	-0.49	27	-1.27	18	-0.82	103
431	Male	15	-0.94	6	-2.3	1	-1.38	88
436	Male	15	-1.15	168	-1.59	179	-0.66	108
437	Female	15	-0.55	6	-1.1	177	-0.6	78
439	Male	15	-0.17	150	-0.93	178	-0.84	93
443	Female	15	-0.24	164	-0.76	4	-0.6	102
446	Male	15	-0.13	107	-1.21	173	-1.31	85
447	Male	15	-0.61	133	-0.93	11	-1.31	113
448	Male	15	-0.45	176	-1.52	179	-1.07	90
449	Male	15	-0.79	16	-1.99	180	-1.39	81
451	Male	15	-0.3	60	-0.72	6	-0.87	86
452	Male	15	-0.41	4	-1.86	179	-1.46	87
453	Male	15	-0.91	131	-0.98	153	-0.69	94
464	Female	15	-0.88	2	-0.71	2	-0.18	2
514	Male	15	-0.46	149	-0.45	176	-0.42	118
533	Male	15	-0.41	146	-1.09	170	-0.86	90
535	Female	15	-0.49	149	-1.14	178	-0.97	100
536	Female	15	-0.72	146	-1.82	171	-1.46	93
537	Female	15	-0.09	83	-0.83	179	-0.92	88
541	Male	15	-1.43	172	-1.5	2	-0.5	128
542	Male	15	-0.46	91	-0.49	57	-0.53	120
543	Male	15	-0.26	92	-0.39	164	-0.62	81
545	Male	15	-0.29	146	-1.37	176	-1.25	91
547	Female	15	-0.18	72	-0.56	10	-0.68	94
551	Male	16	-0.54	165	-0.74	158	-0.26	53
553	Female	15	-0.22	113	-0.7	157	-0.73	76
555	Female	15	-0.58	84	-0.26	161	-0.82	80
557	Female	15	-0.53	68	-0.9	171	-1.4	76
561	Male	15	-0.29	156	-0.29	71	-0.58	159
562	Male	15	-0.24	116	-0.23	166	-0.36	96
563	Male	15	-0.7	172	-0.99	178	-0.35	102
564	Male	15	-0.06	73	-0.19	144	-0.24	58
567	Female	15	-0.59	34	-1.54	19	-1.08	101
613	Female	15	-0.09	127	-0.63	170	-0.64	84
615	Female	15	-0.19	91	-0.06	4	-0.25	92
619	Female	15	-0.3	82	-0.73	179	-1.02	87
622	Female	15	-0.17	27	-0.78	175	-0.72	79
630	Female	15	-0.7	161	-1.56	163	-0.86	75
634	Female	15	-0.63	24	-0.88	4	-0.56	71
635	Female	15	-0.59	102	-0.49	165	-0.96	90
641	Male	15	-0.79	162	-1	180	-0.58	116
661	Female	16	-0.21	137	-0.78	170	-0.72	88
681	Female	15	-0.28	139	-0.75	171	-0.67	91
682	Female	16	-0.31	107	-0.56	147	-0.59	72
683	Male	15	-0.45	175	-0.76	167	-0.34	67
684	Male	17	-1.34	3	-2.15	3	-0.82	93
685	Male	17	-0.19	98	-0.39	177	-0.57	91
686	Female	16	-0.41	81	-0.09	152	-0.48	78
687	Female	15	-0.87	164	-1.24	153	-0.55	44
688	Female	16	-0.91	174	-0.56	103	-1.4	1
689	Female	16	-0.17	52	-0.78	177	-0.85	82
690	Female	16	-0.17	155	-0.53	164	-0.37	78
691	Male	15	-0.46	11	-0.58	174	-0.33	58
692	Female	16	-0.36	9	-1.03	9	-0.72	80
693	Female	16	-0.93	7	-2.84	180	-1.96	86
694	Female	16	-0.47	17	-2.33	180	-1.96	86
695	Male	16	-0.05	178	-0.38	169	-0.33	78
696	Female	16	-0.27	170	-1.25	178	-0.99	90
697	Female	15	-0.89	162	-1.78	170	-0.95	88
698	Male	16	-2.14	179	-2.68	174	-0.68	68
699	Male	15	-0.13	82	-0.25	15	-0.36	97
700	Male	15	-0.83	79	-0.26	40	-0.82	88
701	Male	15	-1.18	179	-2.15	4	-1.01	100
702	Male	16	-0.24	86	-1.22	4	-1.44	93
703	Male	15	-0.29	10	-1.96	180	-1.69	88
704	Female	16	-0.6	3	-1.85	5	-1.24	96
705	Female	16	-0.21	160	-0.59	162	-0.37	74
706	Male	15	-0.46	14	-1.32	8	-0.87	95
707	Male	15	-0.56	176	-1.97	2	-1.42	94
708	Female	16	-0.53	84	-0.37	108	-0.39	62
709	Female	15	-0.57	11	-1.58	180	-1.06	85
710	Female	16	-1.07	173	-2.41	172	-1.34	80
711	Male	15	-1.02	178	-1.11	174	-0.17	55
712	Female	16	-1.06	84	-0.45	76	-0.63	85
713	Male	16	-1.66	9	-3.19	2	-1.63	85
714	Male	15	-0.3	139	-0.51	3	-0.58	108
715	Female	16	-0.2	121	-0.97	169	-1.02	85
716	Female	16	-0.3	12	-2.08	177	-1.83	85
717	Female	15	-0.19	68	-0.86	167	-1.05	75
718	Male	15	-0.46	147	-0.54	167	-0.36	106
719	Male	16	-0.57	101	-0.58	109	-0.16	58
720	Male	16	-0.16	42	-1.72	4	-1.69	91
721	Male	15	-0.11	143	-0.88	171	-0.82	85
722	Male	16	-0.37	164	-1.47	177	-1.14	90
723	Female	16	-0.42	176	-1.01	9	-0.65	107
724	Male	16	-0.29	134	-0.28	12	-0.48	118
725	Male	16	-0.52	70	-1.76	175	-2.23	82
726	Female	16	-1.01	158	-1.92	165	-0.97	83
727	Male	17	-0.56	24	-0.88	176	-0.72	67
728	Male	16	-0.12	145	-1.27	175	-1.21	87
729	Female	15	-0.74	7	-1.36	3	-0.63	89
730	Female	16	-0.16	117	-0.51	161	-0.53	79
731	Male	16	-0.12	138	-1.54	169	-1.49	81
732	Male	15	-1.05	179	-1.83	4	-0.81	100
733	Male	15	-0.9	163	-2.46	176	-1.69	92
734	Female	15	-2	179	-3.01	175	-1.06	77
735	Female	16	-0.32	172	-1.54	176	-1.23	87
736	Female	16	-0.23	19	-0.86	173	-0.74	76
737	Female	16	-2.54	179	-3.87	1	-1.33	93
738	Male	15	-1.47	176	-1.39	176	-0.08	180
739	Female	16	-0.67	168	-1.94	167	-1.27	77
741	Male	16	-0.28	179	-1.92	174	-1.64	83
742	Female	16	-0.24	7	-1.2	180	-0.79	88
743	Male	16	-2.54	161	-4.06	173	-2.02	99
744	Female	15	-0.45	81	-1.45	159	-1.87	72
745	Female	15	-0.22	117	-1.14	155	-1.11	71
746	Female	16	-0.27	165	-1.15	2	-0.95	97
747	Female	15	-0.14	117	-1.07	175	-1.14	88
748	Female	15	-0.38	20	-1.35	179	-1.1	82
749	Female	16	-0.92	81	-0.88	177	-1.79	84
750	Female	17	-1.18	178	-1.94	174	-0.79	77
751	Female	15	-0.19	147	-0.34	1	-0.32	107
752	Female	17	-0.42	148	-1.03	3	-0.98	105
753	Female	16	-0.95	99	-0.45	106	-0.52	93
755	Male	17	-0.63	86	-0.59	180	-1.21	88
757	Male	17	-0.38	65	-0.19	21	-0.42	78
758	Female	16	-1.1	165	-1.6	169	-0.54	89
759	Male	17	-0.53	89	-0.58	4	-1.11	92
760	Male	16	-0.26	95	-0.66	4	-0.92	94
761	Male	17	-0.26	81	-0.27	159	-0.51	75
762	Female	18	-0.67	58	-0.6	20	-0.79	82
763	Female	17	-0.13	31	-0.88	175	-0.85	81
764	Male	17	-0.88	138	-1.79	156	-1.2	79
765	Male	17	-0.28	57	-1.78	7	-1.85	93
766	Female	17	-0.38	72	-1.1	171	-1.46	79
767	Female	17	-0.39	172	-1.5	9	-1.2	105
768	Female	16	-0.53	109	-1.28	163	-1.53	83
769	Female	18	-0.86	72	-0.43	56	-0.54	84
770	Female	17	-0.53	8	-0.94	163	-0.71	56
771	Female	17	-0.47	117	-0.49	167	-0.75	97
772	Female	17	-1	3	-0.87	170	-0.42	33
773	Female	17	-0.07	71	-0.41	27	-0.41	112
774	Female	17	-1.02	2	-0.99	10	-0.31	144
775	Female	17	-0.74	179	-1.53	178	-0.79	88
776	Male	17	-0.72	175	-1.15	171	-0.44	75
777	Female	17	-0.09	62	-0.78	172	-0.85	80
778	Female	17	-0.39	175	-1.41	174	-1.02	83
779	Male	16	-0.19	128	-0.97	172	-0.98	87
780	Male	16	-1.85	176	-2.64	9	-1.3	119
781	Female	16	-1.29	14	-0.85	19	-0.47	6
782	Female	17	-0.42	134	-1.84	172	-1.78	88
783	Male	16	-0.11	104	-0.51	174	-0.6	88
784	Male	17	-0.36	10	-1.28	6	-0.92	95
785	Male	17	-0.41	127	-0.95	180	-1.13	100
786	Male	17	-2.1	175	-2.95	171	-0.93	71
787	Male	17	-0.28	139	-0.99	145	-0.72	57
788	Female	16	-0.17	104	-0.52	174	-0.66	89
789	Female	16	-0.1	34	-0.83	1	-0.79	88
790	Female	17	-0.37	72	-0.56	30	-0.64	103
791	Female	18	-0.12	89	-0.63	1	-0.75	91
792	Male	17	-0.83	61	-1.05	7	-1.53	82
793	Female	17	-0.08	32	-1.07	4	-1.03	93
794	Female	16	-1.11	17	-1.64	6	-0.76	78
795	Female	16	-0.61	163	-0.52	173	-0.23	134
796	Male	17	-0.2	2	-1.35	168	-1.17	76
797	Female	17	-0.61	148	-0.93	166	-0.57	96
798	Female	17	-0.12	97	-0.47	169	-0.57	82
799	Female	16	-0.3	21	-1.55	171	-1.43	76
800	Female	17	-0.41	120	-0.71	174	-0.92	97
801	Female	16	-0.76	132	-0.92	134	-0.18	52
802	Female	17	-1.69	156	-2.33	162	-0.77	86
803	Female	17	-0.39	10	-1.1	180	-0.74	84
804	Female	17	-4.29	10	-4.14	9	-0.31	40
805	Female	17	-0.42	51	-0.22	161	-0.61	58
806	Female	17	-0.18	2	-1.14	179	-0.96	88
807	Female	17	-0.25	42	-1.34	180	-1.34	84
808	Female	18	-0.35	9	-0.96	3	-0.62	100
809	Female	17	-0.38	170	-1.61	167	-1.23	77
810	Female	17	-0.7	112	-0.89	159	-1.16	88
811	Female	17	-0.21	57	-1.02	178	-1.13	84
812	Female	16	-0.18	98	-0.85	172	-1.02	85
813	Male	18	-0.42	93	-0.38	90	-0.05	118
814	Male	16	-0.55	84	-0.54	13	-1.04	93
815	Male	17	-1.12	177	-1.39	176	-0.28	80
816	Male	18	-0.28	153	-2.22	172	-2	85
817	Male	18	-0.81	176	-0.65	5	-0.28	151
819	Female	17	-1.34	180	-2.46	6	-1.18	103
820	Female	17	-0.64	32	-0.83	19	-0.38	85
821	Female	18	-0.22	180	-0.03	56	-0.24	176
822	Female	18	-0.48	34	-0.35	7	-0.39	56
826	Female	16	-1.02	171	-0.59	178	-0.47	162
827	Female	18	-0.66	15	-2.1	3	-1.53	88
828	Female	18	-0.09	76	-0.97	3	-1.05	92
829	Female	18	-0.55	165	-0.99	168	-0.45	168
832	Female	18	-0.08	78	-0.13	175	-0.21	82
833	Female	17	-0.93	10	-1.85	2	-0.99	85
834	Male	18	-0.36	5	-0.88	16	-0.57	113
836	Female	18	-0.58	180	-2.13	9	-1.58	102
837	Male	17	-0.36	162	-1.03	176	-0.72	93
838	Male	18	-0.72	5	-1.72	7	-1	99
839	Male	17	-0.52	117	-1.78	171	-2	88
840	Female	18	-0.12	127	-0.33	127	-0.21	37
841	Female	17	-0.23	146	-0.95	178	-0.87	95
842	Female	18	-1.08	175	-2.09	7	-1.19	108
844	Male	18	-0.15	39	-1.33	13	-1.24	100
845	Male	18	-0.4	157	-1.2	163	-0.81	75
846	Male	18	-0.22	117	-0.86	178	-0.99	93
847	Male	18	-0.12	35	-0.69	4	-0.64	90
848	Male	18	-0.61	157	-2.01	173	-1.54	89
849	Female	16	-0.08	176	-1.14	169	-1.06	79
852	Female	18	-0.48	168	-0.84	117	-0.79	9
853	Female	18	-0.2	148	-0.32	163	-0.18	90
854	Female	18	-2.56	5	-4.32	4	-1.75	94
855	Male	18	-0.12	9	-0.27	56	-0.3	158
856	Male	18	-0.02	144	-1.16	180	-1.16	90
857	Male	18	-0.33	152	-2.14	176	-1.94	90
858	Female	18	-0.12	160	-2	172	-1.88	83
859	Female	18	-1.82	180	-3.47	1	-1.65	92
860	Male	18	-1.13	173	-3	173	-1.87	83
861	Female	17	-0.25	3	-1.03	178	-0.78	87
863	Male	18	-0.36	166	-1.96	166	-1.6	76
864	Female	18	-0.47	77	-0.38	95	-0.28	50
868	Female	18	-1.68	177	-2.18	180	-0.53	94
870	Female	17	-0.26	76	-0.73	174	-0.99	82
871	Female	18	-0.19	23	-0.86	168	-0.82	71
872	Female	17	-0.47	145	-0.83	143	-0.36	51
873	Female	17	-0.37	11	-0.8	173	-0.55	72
874	Female	17	-0.39	37	-1.61	9	-1.43	93
875	Female	18	-0.21	24	-0.83	178	-0.71	81
876	Female	18	-0.68	8	-1.38	178	-0.77	80
877	Female	18	-0.66	8	-1.4	170	-0.94	68
878	Female	18	-0.67	173	-1.52	167	-0.88	72
879	Female	18	-0.53	152	-1.02	173	-0.72	97
880	Female	18	-0.9	174	-2.11	173	-1.21	81
881	Female	18	-0.16	17	-1.1	162	-0.95	70
882	Female	17	-0.71	15	-0.74	14	-0.03	84
883	Female	18	-0.55	26	-1.85	13	-1.37	98
884	Female	18	-0.47	11	-1.83	5	-1.37	93
885	Female	17	-0.68	166	-0.96	180	-0.49	111
886	Female	17	-1.41	173	-1.9	176	-0.53	96
889	Female	18	-0.23	137	-1.24	180	-1.25	96
890	Male	18	-0.63	5	-1.41	179	-0.8	84
891	Male	18	-0.18	26	-1.18	179	-1.08	85
892	Male	17	-0.96	169	-1.72	173	-0.78	87
893	Female	18	-0.14	163	-1.35	180	-1.24	92
894	Female	18	-0.17	83	-0.19	156	-0.35	74
895	Female	17	-0.72	178	-0.33	172	-0.4	3
896	Female	18	-0.39	144	-0.97	166	-0.74	86
897	Female	18	-0.14	35	-0.53	14	-0.43	97
898	Male	18	-0.44	103	-0.97	163	-1.24	81
899	Female	16	-0.8	163	-1.19	166	-0.4	83
900	Female	17	-0.39	6	-0.83	161	-0.65	58
901	Female	18	-1.53	174	-2.26	174	-0.73	85
902	Female	17	-0.54	14	-1.14	165	-0.84	88
903	Female	17	-0.43	4	-0.64	175	-0.26	71
904	Female	17	-0.27	80	-0.83	176	-1.09	85
905	Female	16	-0.31	101	-1.12	167	-1.35	82
906	Male	17	-0.31	12	-0.52	3	-0.24	82
907	Male	16	-0.4	133	-0.26	126	-0.16	144
908	Female	16	-0.92	90	-0.41	6	-1.32	92
909	Female	17	-0.52	173	-1.73	179	-1.23	92
910	Female	17	-0.81	164	-1.1	169	-0.33	91
911	Male	18	-0.65	19	-1.48	8	-0.91	90
912	Male	18	-0.14	144	-0.48	10	-0.51	108
913	Male	18	-0.41	9	-1.62	178	-1.25	84
916	Male	18	-0.72	168	-1.37	177	-0.72	96
917	Male	18	-0.6	9	-1.8	7	-1.21	95
918	Male	18	-0.05	49	-0.52	17	-0.51	104
921	Male	18	-0.4	71	-1.22	9	-1.49	92
923	Female	17	-0.65	173	-2.05	173	-1.39	83
924	Female	16	-0.78	28	-1.17	8	-0.76	78
925	Female	15	-1.17	4	-2.39	180	-1.24	86
926	Male	16	-0.41	174	-1.28	180	-0.88	92
927	Female	15	-0.35	2	-1.25	177	-0.91	85
928	Female	15	-0.41	172	-1.53	175	-1.13	86
929	Female	15	-0.84	160	-1.62	165	-0.81	80
930	Female	16	-1.42	166	-1.8	175	-0.6	106
931	Female	15	-0.38	169	-1.32	173	-0.95	85
932	Female	16	-0.33	171	-0.96	7	-0.69	104
933	Female	16	-0.38	140	-0.63	171	-0.57	99
934	Female	15	-0.73	10	-0.97	6	-0.28	85
935	Male	16	-0.21	27	-1.32	177	-1.23	82
936	Male	15	-0.37	7	-1.47	3	-1.11	91
938	Female	16	-0.46	170	-1.47	175	-1.02	88
939	Female	16	-0.95	160	-1.17	172	-0.48	107
940	Male	15	-0.84	6	-1.83	173	-1.07	79
941	Male	15	-0.29	8	-1.09	176	-0.83	82
942	Male	15	-0.98	180	-1.23	1	-0.26	92
943	Male	16	-0.41	126	-1.62	163	-1.56	81
944	Female	15	-0.37	69	-0.75	1	-1.05	84
945	Male	16	-0.59	164	-1.83	166	-1.23	77
946	Female	15	-1.3	94	-1.06	129	-1.36	71
947	Female	15	-0.53	119	-0.52	172	-0.84	101
948	Female	17	-0.09	47	-0.96	3	-0.97	90
949	Female	15	-0.33	165	-1.31	4	-1.06	99
950	Female	18	-0.2	176	-1.35	170	-1.16	79
951	Male	16	-0.71	15	-1.62	4	-1	86
952	Male	16	-0.79	178	-1.58	1	-0.8	95
953	Male	16	-0.39	87	-0.64	133	-0.76	58
954	Female	16	-3.61	170	-4.27	170	-0.67	84
955	Male	15	-0.54	76	-0.46	179	-0.98	82
957	Male	16	-0.11	61	-1.17	174	-1.25	82
958	Male	17	-0.44	163	-0.35	31	-0.59	145
959	Male	15	-0.85	12	-1.83	8	-1	94
960	Male	16	-0.42	135	-0.49	3	-0.68	112
961	Male	15	-0.2	167	-1.23	179	-1.05	91
962	Male	15	-0.4	85	-0.43	154	-0.77	74
963	Male	16	-0.61	54	-1.27	1	-1.55	79
964	Male	16	-0.44	165	-0.92	11	-0.74	115
965	Male	15	-0.11	143	-0.88	171	-0.82	85
966	Female	15	-0.35	154	-1	159	-0.65	72
967	Male	15	-0.28	88	-0.46	177	-0.75	87
968	Female	16	-0.35	145	-2.04	173	-1.88	156
969	Female	16	-0.07	57	-0.59	2	-0.62	89
970	Male	16	-0.77	168	-1.34	174	-0.62	92
971	Male	16	-0.61	167	-1.5	168	-0.89	78
972	Male	16	-0.21	26	-1.76	176	-1.67	82
973	Female	16	-0.19	162	-0.74	168	-0.55	79
974	Male	16	-0.68	108	-0.67	172	-1.22	95
975	Male	18	-0.72	180	-1.69	175	-0.99	82
976	Female	15	-0.55	176	-1.56	1	-1.02	93
977	Male	16	-0.55	19	-2.05	11	-1.52	99
978	Female	16	-0.3	12	-0.96	175	-0.73	78
979	Male	15	-0.48	132	-1.38	169	-1.33	89
980	Male	17	-0.41	15	-0.27	24	-0.17	1
981	Male	17	-0.48	108	-0.83	177	-1.23	94
982	Female	16	-0.11	159	-0.52	142	-0.44	48
983	Female	17	-0.59	143	-1.99	173	-1.77	91
984	Female	15	-1.32	6	-2.93	179	-1.68	83
985	Female	16	-0.58	168	-1.22	8	-0.87	111
986	Male	15	-0.25	144	-0.99	160	-0.79	75
987	Male	16	-0.17	129	-0.65	21	-0.8	115
988	Female	15	-0.05	173	-1.11	165	-1.06	75
989	Female	15	-0.47	2	-1.09	174	-0.64	79
990	Female	16	-0.27	12	-1.12	6	-0.86	94
991	Female	17	-0.59	177	-1.41	1	-0.83	94
992	Male	16	-0.59	177	-1.41	1	-0.83	94
993	Female	16	-0.27	2	-0.82	169	-0.59	74
994	Female	15	-0.13	126	-1.46	2	-1.51	94
995	Female	16	-0.21	36	-0.43	89	-0.53	10
996	Male	15	-0.35	178	-0.8	1	-0.45	93
997	Male	15	-0.43	89	-0.32	91	-0.12	83
998	Male	15	-0.24	36	-0.6	7	-0.52	86
999	Male	15	-2.23	8	-3.33	7	-1.1	96
1000	Male	15	-0.24	60	-0.29	135	-0.51	52
1001	Male	17	-0.19	77	-0.75	168	-0.94	78
1002	Female	17	-0.81	13	-1.84	3	-1.13	85
1003	Female	15	-0.83	109	-0.79	162	-1.28	91
1004	Female	16	-1.05	176	-2.48	17	-1.43	91
1005	Female	15	-0.14	94	-0.49	168	-0.61	81
1006	Male	16	-1.16	170	-2	180	-0.98	101
1007	Male	15	-0.69	172	-1.22	179	-0.56	96
1008	Male	15	-0.14	25	-0.29	15	-0.17	96
1009	Male	16	-0.2	79	-0.99	19	-1.1	105
1010	Male	16	-0.65	150	-1.52	156	-0.91	71
1011	Female	16	-0.06	8	-0.37	159	-0.35	65
1012	Female	16	-0.36	119	-1.73	164	-1.77	80
1013	Female	16	-0.43	108	-0.66	146	-0.7	75
1014	Female	17	-0.67	29	-0.28	9	-0.49	40
1015	Female	18	-0.69	169	-1.74	173	-1.07	86
1016	Male	17	-0.23	169	-0.97	166	-0.74	75
1017	Female	18	-0.16	160	-0.61	156	-0.45	65
1018	Female	17	-0.91	18	-1	20	-0.12	126
1019	Male	18	-1.17	4	-2.21	178	-1.09	81
1020	Male	17	-0.5	97	-0.27	156	-0.68	87
1021	Male	17	-0.25	161	-0.76	164	-0.51	75
1022	Male	17	-1.96	4	-2.62	178	-0.81	73
1023	Male	18	-1.04	69	-0.49	23	-1.17	81
1024	Male	18	-0.62	172	-1.06	161	-0.52	59
1025	Male	18	-0.63	112	-0.81	8	-1.4	104
1026	Female	17	-0.22	180	-1.36	168	-1.17	76
1028	Female	18	-0.82	19	-1.48	3	-0.9	79
1029	Male	18	-0.41	91	-0.75	176	-1.15	88
1030	Female	18	-0.3	170	-1.69	175	-1.4	86
1031	Female	18	-0.51	166	-1.45	3	-1.06	100
1032	Female	17	-0.66	160	-1.68	165	-1.04	79
1033	Male	18	-0.65	144	-1.27	156	-0.72	76
1034	Female	18	-0.82	7	-1.32	15	-0.59	117
1035	Female	18	-0.27	165	-0.94	10	-0.8	108
1037	Female	18	-1.01	6	-1.94	7	-0.93	98
1039	Female	17	-0.15	169	-1	162	-0.86	71
1040	Female	18	-1.28	150	-1.51	154	-0.3	83
1041	Female	18	-0.37	84	-0.1	158	-0.46	80
1042	Male	18	-1.05	168	-0.74	154	-0.55	9
1043	Male	18	-0.78	7	-1.17	179	-0.49	74
1044	Male	17	-1.99	12	-2.87	8	-0.92	91
1045	Male	17	-0.45	114	-0.48	172	-0.79	97
1046	Male	18	-0.23	157	-0.96	3	-0.85	99
1047	Male	18	-0.4	129	-1.11	170	-1.13	91
1049	Male	18	-0.39	169	-1.18	174	-0.8	86
1050	Male	18	-0.69	13	-1.32	176	-0.85	72
1051	Female	18	-0.85	156	-1.92	170	-1.22	89
1052	Male	17	-0.1	44	-0.44	3	-0.44	86
1054	Male	17	-0.9	177	-0.66	173	-0.26	7
1055	Male	16	-0.12	179	-1.17	2	-1.05	93
1056	Female	16	-0.45	22	-2.05	174	-1.84	78
1057	Female	16	-1.87	4	-1.9	180	-0.27	50
1058	Female	15	-0.3	169	-1.5	169	-1.2	80
1059	Male	16	-1.36	2	-2.51	4	-1.16	96
1060	Male	15	-0.42	146	-1.77	168	-1.5	83
1061	Male	16	-0.66	21	-1.74	180	-1.33	80
1062	Male	15	-0.42	136	-1.68	175	-1.65	93
1063	Male	15	-0.57	127	-0.61	161	-0.68	97
1064	Male	16	-0.26	154	-0.83	172	-0.64	89
1065	Male	16	-0.52	25	-1.29	14	-0.83	97
1066	Female	15	-0.73	173	-2.42	1	-1.73	95
1067	Male	15	-0.66	4	-1.35	5	-0.69	96
1069	Male	15	-0.71	7	-2.04	1	-1.35	87
1070	Male	15	-0.08	111	-1.46	173	-1.5	84
1071	Male	15	-0.3	91	-0.81	4	-1.11	93
1072	Female	15	-0.11	134	-0.39	17	-0.46	113
1073	Female	16	-1.98	166	-3.73	169	-1.79	83
1074	Female	15	-0.31	45	-0.83	167	-1.01	69
1076	Female	16	-0.16	5	-0.75	1	-0.59	90
1077	Male	15	-0.15	149	-1.03	3	-0.98	97
1078	Male	16	-0.7	177	-1.2	3	-0.54	101
1079	Male	16	-0.27	152	-0.64	161	-0.39	78
1080	Male	15	-0.38	94	-0.24	147	-0.5	80
1081	Female	15	-0.4	177	-1.07	11	-0.73	108
1082	Female	16	-0.48	22	-1.91	180	-1.6	84
1083	Female	15	-0.49	3	-2.01	6	-1.52	97
1084	Male	17	-0.55	177	-1.51	2	-0.97	95
1085	Female	15	-1.01	176	-1.08	2	-0.21	124
1086	Female	15	-0.55	5	-1.33	179	-0.81	85
1087	Female	15	-0.4	11	-1.21	168	-0.98	69
1088	Female	16	-0.39	175	-1.84	174	-1.45	84
1089	Female	15	-1.21	12	-1.96	8	-0.79	92
1090	Female	17	-0.26	159	-1.12	172	-0.9	85
1091	Female	16	-0.57	6	-1.42	1	-0.87	87
1092	Female	16	-0.59	172	-1.28	4	-0.79	104
1093	Female	16	-0.86	12	-2.48	180	-1.72	85
1094	Female	16	-1.16	178	-2.05	5	-0.95	103
1095	Male	16	-1.02	8	-2.06	2	-1.08	87
1096	Male	15	-0.84	166	-1.46	178	-0.77	101
1097	Male	16	-0.73	20	-0.97	24	-0.27	127
1098	Male	16	-0.48	16	-1.14	1	-0.77	82
1099	Male	15	-0.65	3	-1.01	173	-0.46	68
1100	Male	16	-0.34	13	-2.01	179	-1.72	86
1101	Female	15	-0.09	17	-2.21	166	-2.17	75
1102	Male	15	-0.26	152	-0.57	162	-0.33	80
1103	Male	15	-0.46	178	-1	169	-0.58	72
1104	Male	15	-0.55	180	-1.42	176	-0.88	84
1105	Male	16	-0.35	91	-0.48	174	-0.83	87
1106	Male	16	-0.93	167	-0.57	174	-0.42	156
1107	Male	17	-0.67	164	-1.03	173	-0.43	95
1108	Female	15	-0.43	169	-2.19	177	-1.78	89
1109	Female	16	-0.06	2	-0.25	135	-0.26	38
1110	Female	16	-1.47	135	-2.11	138	-0.66	54
1111	Female	18	-2	174	-2.77	179	-0.9	102
1112	Female	16	-0.77	134	-1.33	164	-1.17	92
1113	Female	15	-0.53	3	-0.77	165	-0.45	52
1114	Female	15	-1.03	174	-2.23	179	-1.23	93
1115	Female	15	-0.16	174	-2.02	3	-1.87	94
1116	Female	16	-0.14	162	-0.67	174	-0.55	87
1117	Female	15	-0.49	175	-1.43	157	-1.07	59
1118	Female	15	-0.71	2	-1.92	2	-1.21	92
1119	Female	16	-0.55	2	-0.67	13	-0.27	129
1120	Female	16	-0.49	172	-1.55	10	-1.18	106
1121	Female	16	-0.27	109	-1.7	174	-1.88	87
1122	Male	17	-0.49	93	-0.4	148	-0.74	78
1123	Male	18	-0.32	6	-1.06	4	-0.74	93
1124	Male	18	-0.43	89	-0.96	175	-1.39	86
1125	Male	18	-0.85	3	-2.01	178	-1.18	85
1126	Male	18	-0.07	70	-0.81	10	-0.85	98
1128	Male	18	-1.63	25	-1.4	9	-0.89	55
1129	Male	18	-2.01	179	-1.53	7	-0.7	160
1130	Male	18	-0.49	3	-0.25	36	-0.46	168
1131	Male	18	-0.3	101	-0.77	172	-1.02	88
1133	Male	17	-0.34	108	-1.29	2	-1.6	95
1134	Male	15	-0.46	166	-1.79	170	-1.34	82
1135	Female	15	-0.55	23	-1.69	12	-1.21	96
1136	Female	16	-0.79	162	-2.35	173	-1.64	88
1137	Female	15	-0.4	166	-1.93	167	-1.53	78
1138	Female	16	-0.47	153	-1.7	172	-1.37	88
1139	Female	15	-0.54	162	-1.16	166	-0.63	79
1140	Female	16	-0.43	161	-2.3	177	-1.95	90
1141	Female	15	-0.66	173	-1.61	172	-0.95	81
1142	Female	16	-0.24	80	-0.22	180	-0.46	85
1143	Female	15	-0.77	8	-1.13	1	-0.42	79
1144	Female	16	-0.52	137	-1.8	159	-1.47	76
1145	Female	15	-1.08	176	-2.48	168	-1.48	72
1146	Female	16	-1.35	8	-2.4	8	-1.05	99
1147	Female	15	-0.47	5	-1.07	4	-0.6	94
1148	Male	15	-1.44	180	-2.45	1	-1.01	91
1149	Male	16	-0.81	176	-1.39	173	-0.6	78
1150	Male	16	-0.23	109	-0.87	171	-1.02	87
1151	Male	15	-0.53	79	-0.21	18	-0.67	86
1152	Male	15	-0.27	154	-1.19	174	-0.99	88
1153	Male	15	-0.86	174	-1.66	180	-0.85	96
1154	Male	15	-1.79	177	-2.52	171	-0.87	67
1155	Female	15	-0.15	114	-1.67	170	-1.72	82
1156	Female	15	-0.38	36	-0.84	7	-0.72	84
1157	Female	15	-0.65	19	-1.93	9	-1.33	95
1158	Female	15	-1.63	178	-2.98	172	-1.42	76
1159	Female	15	-1.13	166	-1.76	173	-0.73	95
1160	Female	16	-0.46	4	-0.88	7	-0.43	100
1161	Female	15	-0.3	169	-1.2	177	-0.91	89
1162	Male	16	-0.6	166	-2.7	173	-2.11	85
1163	Male	17	-0.7	15	-2.07	11	-1.37	100
1164	Female	17	-0.34	163	-1.05	175	-0.75	90
1165	Female	16	-0.38	151	-1.28	172	-1.03	89
1166	Female	17	-0.68	170	-1.79	1	-1.18	97
1169	Female	18	-0.57	17	-0.92	11	-0.38	91
1170	Male	16	-0.9	177	-1.52	179	-0.63	92
1171	Male	15	-1.32	178	-3.04	3	-1.75	97
1172	Male	16	-1.43	2	-2.41	2	-0.98	97
1173	Male	16	-1.04	108	-1.15	154	-1.59	85
1174	Female	15	-0.33	20	-1.39	163	-1.33	67
1175	Female	16	-0.61	172	-1.84	176	-1.24	88
1176	Female	16	-2.28	169	-2.81	174	-0.71	103
1177	Female	15	-0.45	2	-1.13	3	-0.69	94
1178	Female	16	-0.39	27	-1.36	8	-1.07	92
1179	Male	17	-0.45	146	-1.47	155	-1.05	69
1180	Female	16	-0.06	171	-1.04	168	-0.39	73
1181	Female	15	-0.86	152	-1.04	170	-0.62	108
1182	Female	15	-0.59	32	-0.96	10	-0.69	81
1183	Female	15	-1.49	176	-3.31	179	-1.83	92
1184	Female	15	-0.8	170	-2.12	165	-1.33	72
1185	Female	16	-0.19	143	-0.53	172	-0.45	92
1186	Female	16	-0.19	143	-1.53	172	-0.45	92
1187	Female	15	-0.51	112	-0.96	148	-0.94	74
1188	Female	16	-0.26	153	-0.97	3	-0.87	100
1189	Female	15	-0.24	162	-0.51	173	-0.31	91
1190	Female	16	-0.26	85	-0.76	1	-1.02	89
1191	Female	17	-0.53	91	-0.85	91	-1.27	77
1192	Female	17	-0.28	3	-0.61	174	-0.35	77
1193	Female	16	-0.97	2	-2.2	180	-1.24	89
1194	Female	17	-0.85	168	-0.87	177	-0.27	126
1195	Female	16	-1.65	5	-2.52	171	-1.28	63
1196	Female	16	-0.37	159	-1.16	166	-0.8	79
1198	Female	16	-1.48	153	-0.97	158	-0.55	145
1199	Female	17	-1.44	174	-3.41	175	-1.97	85
1200	Female	17	-0.45	3	-1.72	173	-1.3	80
1201	Female	18	-0.41	91	-0.48	153	-0.79	76
1202	Female	17	-0.74	179	-3.25	174	-2.52	83
1203	Female	16	-0.45	131	-1.2	166	-1.13	86
1204	Female	16	-1.32	164	-1.65	166	-0.34	84
1205	Female	17	-0.3	18	-1.04	3	-0.79	87
1206	Female	18	-0.31	134	-0.61	174	-0.64	98
1207	Female	17	-0.82	163	-2.36	176	-1.66	92
1208	Female	18	-1.13	173	-2.46	3	-1.44	100
1209	Female	17	-2.45	178	-2.93	173	-0.67	63
1210	Female	17	-0.38	68	-0.31	153	-0.68	66
1211	Male	16	-0.71	175	-1.46	171	-0.77	77
1212	Female	16	-0.39	176	-1.59	171	-1.21	79
1213	Female	17	-1.25	93	-0.21	41	-1.32	97
1214	Female	16	-1.11	11	-1.97	12	-0.86	103
1215	Female	16	-0.25	106	-0.61	177	-0.83	93
1216	Male	16	-0.44	90	-0.34	15	-0.76	96
1217	Female	16	-1.06	162	-1.91	171	-0.94	90
1218	Female	17	-0.87	176	-1.26	7	-0.58	116
1219	Female	17	-0.06	2	-1.52	178	-1.45	88
1220	Female	17	-0.55	100	-0.3	14	-0.85	101
1221	Female	16	-0.33	173	-0.43	167	-0.13	62
1222	Female	15	-0.14	97	-0.54	1	-0.68	92
1223	Female	17	-0.51	172	-1.57	174	-1.06	84
1224	Female	16	-0.57	166	-1.71	2	-1.26	99
1225	Female	16	-0.44	60	-1.44	176	-1.75	80
1226	Male	16	-0.34	144	-1.43	170	-1.24	86
1227	Male	17	-0.99	74	-0.62	4	-1.53	82
1228	Female	17	-0.17	145	-0.89	172	-0.8	87
1229	Female	17	-0.66	174	-1.97	173	-1.32	82
1230	Male	17	-0.71	179	-1.54	1	-0.83	93
1231	Male	17	-0.29	30	-0.71	5	-0.56	84
1232	Female	17	-1.24	11	-2.97	4	-1.79	89
1233	Female	16	-0.21	140	-1.69	171	-1.6	84
1234	Male	16	-0.89	178	-1.18	19	-0.81	134
1235	Male	17	-0.11	143	-0.88	171	-0.82	85
1236	Male	15	-1.27	166	-2.36	169	-1.1	82
1237	Male	17	-1.95	171	-2.6	168	-0.68	70
1238	Male	16	-0.13	147	-1.25	179	-1.2	92
1239	Male	17	-0.53	174	-1.66	176	-1.13	87
1240	Male	16	-0.72	88	-0.23	165	-0.94	85
1241	Female	18	-0.08	113	-1.29	1	-1.35	92
1242	Male	16	-0.42	158	-0.16	96	-0.53	165
1243	Male	17	-0.15	88	-0.78	165	-0.92	77
1244	Male	17	-0.53	10	-1.51	5	-0.99	93
1245	Male	17	-0.76	38	-1.2	179	-1.29	71
1247	Female	16	-0.26	139	-1.19	167	-1.07	83
1248	Female	16	-0.92	92	-0.72	149	-1.38	78
1249	Female	15	-0.27	85	-1.43	179	-1.69	89
1250	Female	16	-1.46	71	-0.68	42	-1.26	85
1251	Female	17	-1.06	9	-2.18	1	-1.19	84
1252	Female	16	-0.85	179	-1.84	1	-0.99	92
1253	Female	17	-1.08	1	-2.91	3	-1.83	94
1254	Female	17	-0.07	124	-1.67	177	-1.69	88
1255	Female	18	-0.84	159	-0.9	164	-0.15	105
1256	Female	16	-0.13	135	-0.08	169	-0.13	116
1257	Female	17	-0.64	4	-1.98	176	-1.37	83
1258	Female	16	-0.61	149	-1.36	170	-0.99	92
1259	Female	17	-0.36	132	-1.9	174	-1.9	89
1260	Female	17	-1.13	113	-1.73	159	-2.11	86
1261	Female	16	-0.49	9	-1.75	166	-1.43	69
1262	Female	16	-0.44	165	-1.31	176	-0.92	92
1263	Male	17	-0.57	173	-0.85	169	-0.29	72
1264	Male	17	-1.07	169	-2.06	178	-1.09	97
1265	Female	18	-2.16	1	-3.52	2	-1.37	95
1266	Male	16	-0.59	38	-1.8	4	-1.67	85
1267	Male	15	-0.26	44	-0.68	172	-0.79	72
1268	Male	17	-0.36	92	-0.79	1	-1.15	91
1269	Male	17	-0.96	152	-1.23	163	-0.49	96
1270	Male	16	-0.16	5	-1.36	8	-1.2	98
1271	Male	16	-1.24	172	-1.5	1	-0.48	115
1272	Male	16	-0.51	179	-0.67	165	-0.33	51
1273	Male	18	-0.39	131	-0.68	176	-0.79	100
1274	Male	17	-1.18	180	-2.11	3	-0.94	95
1275	Female	17	-0.46	160	-1.38	172	-0.98	88
1276	Male	16	-0.28	69	-0.96	178	-1.19	84
1277	Male	17	-0.49	81	-0.25	146	-0.69	73
1278	Female	17	-0.93	104	-0.85	157	-1.41	87
1279	Male	16	-0.25	127	-1.5	176	-1.55	90
1280	Female	16	-0.49	157	-0.49	171	-0.22	119
1281	Female	17	-0.39	61	-1	6	-1.19	87
1282	Female	16	-0.83	12	-1.53	5	-0.75	87
1283	Male	16	-0.5	59	-0.95	16	-1.05	91
1284	Male	17	-0.24	40	-1.7	4	-1.64	90
1285	Male	16	-0.32	50	-0.53	18	-0.48	90
1286	Male	16	-0.28	179	-0.57	3	-0.3	96
1287	Male	17	-0.39	102	-0.72	174	-1.06	90
1288	Female	17	-0.9	12	-2.66	2	-1.83	88
1289	Female	17	-0.56	152	-1.87	163	-1.36	78
1290	Female	16	-0.29	173	-2.03	7	-1.78	100
1291	Female	17	-2.63	177	-3.4	174	-0.81	76
1292	Female	16	-0.14	131	-1.09	180	-1.12	94
1293	Female	16	-0.03	58	-1.52	180	-1.53	90
1294	Female	17	-1.42	32	-2.74	21	-1.51	101
1295	Female	17	-0.16	119	-1.55	175	-1.62	87
1296	Male	18	-1.08	160	-1.3	163	-0.26	86
1297	Male	18	-2	9	-3.33	1	-1.5	81
1298	Male	18	-0.09	3	-0.17	21	-0.11	125
1299	Male	18	-1.05	1	-2.19	4	-1.16	96
1300	Male	18	-0.82	169	-2.51	178	-1.75	92
1301	Male	18	-0.53	18	-0.74	8	-0.29	80
1302	Male	18	-0.31	168	-2.19	177	-1.9	89
1303	Female	17	-0.29	82	-0.38	172	-0.67	82
1304	Female	17	-1.3	180	-1.79	167	-0.98	63
1305	Female	17	-0.28	38	-1.2	6	-1.11	89
1306	Female	16	-0.42	79	-0.76	4	-1.14	89
1307	Female	17	-1.38	2	-3.3	180	-1.92	89
1308	Female	16	-0.97	176	-2.33	178	-1.36	89
1309	Female	16	-1.38	177	-2.68	174	-1.32	81
1310	Female	16	-0.69	2	-1.19	5	-0.51	100
1311	Male	16	-0.46	167	-2.03	176	-1.6	88
1312	Male	16	-0.78	180	-0.97	170	-0.34	56
1313	Male	16	-0.9	155	-1.21	142	-0.58	29
1314	Female	17	-0.63	148	-1.25	178	-1.09	103
1315	Female	18	-0.37	7	-1.73	9	-1.36	100
1316	Female	18	-0.45	84	-0.42	18	-0.8	96
1317	Female	16	-0.37	12	-0.65	162	-0.57	55
1318	Female	18	-1.62	177	-2.59	178	-0.98	90
1319	Female	16	-0.35	161	-2.14	176	-1.84	89
1320	Female	15	-0.54	19	-1.67	179	-1.3	81
1321	Male	18	-0.68	84	-0.44	96	-0.33	67
1322	Male	17	-0.08	164	-0.93	173	-0.85	84
1323	Female	17	-2.53	3	-2.7	178	-0.47	57
1324	Female	17	-0.46	45	-0.72	10	-0.72	81
1325	Female	17	-0.42	155	-1.03	3	-0.87	105
1326	Female	16	-2.85	17	-3.78	171	-0.93	82
1327	Female	16	-1.18	151	-0.78	155	-0.42	143
1328	Male	17	-0.34	171	-1.14	1	-0.83	95
1329	Male	17	-0.11	143	-0.88	171	-0.82	85
1330	Male	17	-0.63	159	-0.74	168	-0.23	105
1331	Female	18	-0.2	3	-1.22	174	-1.03	82
1332	Female	18	-2.17	77	-1.01	42	-2.05	91
1333	Female	18	-0.9	27	-1.19	180	-1.14	88
1334	Female	18	-1.4	172	-1.2	9	-0.79	142
1335	Male	18	-1.27	167	-2.38	173	-1.17	90
1336	Male	18	-0.18	70	-1.59	2	-1.73	90
1338	Female	18	-0.32	86	-0.65	180	-0.96	89
1339	Female	18	-0.59	99	-0.87	5	-1.46	97
1341	Male	17	-0.98	5	-2.52	176	-1.6	81
1342	Female	18	-0.75	173	-1.52	165	-0.81	68
1343	Female	17	-0.38	73	-1	5	-1.3	89
1344	Female	17	-0.88	174	-1.15	171	-0.29	71
1345	Female	18	-0.73	144	-1.11	157	-0.55	84
1346	Female	18	-0.48	174	-0.56	167	-0.16	50
1347	Female	17	-0.95	2	-1.21	171	-0.49	58
1348	Female	18	-0.06	88	-0.61	172	-0.67	83
1349	Female	18	-0.25	172	-1.34	168	-1.09	77
1350	Female	18	-0.24	10	-2.03	173	-1.83	81
1351	Female	18	-0.49	39	-0.74	33	-0.28	113
1352	Female	18	-0.33	161	-0.65	151	-0.36	52
1353	Male	17	-0.3	168	-1.08	177	-0.8	90
1354	Male	18	-0.4	26	-2.69	5	-2.41	92
1355	Male	18	-0.53	17	-1.32	12	-0.8	99
1356	Male	18	-0.78	165	-1.41	176	-0.74	97
1357	Female	18	-1.2	20	-1.8	5	-0.98	76
1358	Female	18	-0.81	171	-1.08	172	-0.27	86
1360	Female	17	-0.87	21	-2.96	5	-2.27	89
1361	Male	18	-0.76	171	-1.19	180	-0.51	102
1362	Male	18	-2.91	180	-2.55	175	-0.58	24
1363	Male	18	-1.58	175	-2.13	174	-0.56	81
1365	Male	18	-1.13	9	-2.51	2	-1.43	87
1366	Male	18	-0.11	143	-0.88	171	-0.82	85
1367	Female	18	-0.52	51	-2.18	10	-2.18	93
1368	Female	18	-0.78	171	-0.94	2	-0.37	119
1369	Female	18	-1.1	150	-2.12	170	-1.44	94
1370	Female	18	-0.21	54	-1.38	173	-1.5	80
1371	Female	18	-0.31	134	-0.33	9	-0.53	116
1373	Female	17	-0.18	14	-1.01	174	-0.88	80
1374	Female	18	-0.41	109	-1.59	169	-1.82	84
1376	Female	18	-0.16	165	-1.11	3	-0.98	96
1377	Female	18	-0.14	104	-1.07	103	-1.17	85
1379	Female	17	-0.67	63	-0.57	24	-0.78	85
1380	Female	18	-0.92	26	-2.01	9	-1.36	87
1382	Female	18	-0.23	174	-1.31	1	-1.08	92
1383	Female	17	-0.11	162	-0.56	170	-0.46	82
1384	Female	18	-0.75	15	-1.42	3	-0.79	82
1385	Male	18	-0.37	154	-1.13	172	-0.86	90
1386	Male	18	-0.55	54	-0.47	17	-0.63	78
1387	Male	17	-1.05	174	-0.46	144	-0.92	7
1388	Male	17	-2.8	177	-4.03	177	-1.23	87
1389	Male	17	-0.37	144	-0.76	168	-0.59	92
1390	Male	17	-0.21	155	-0.39	173	-0.26	98
1391	Female	18	-0.28	23	-0.58	8	-0.37	87
1393	Male	18	-1.37	35	-1.38	30	-0.21	79
1394	Male	18	-0.24	126	-0.83	164	-0.8	82
1395	Male	18	-0.41	5	-1.2	179	-0.8	86
1396	Male	17	-0.64	7	-0.73	7	-0.16	66
1397	Male	17	-0.52	170	-1.88	174	-1.36	85
1398	Male	18	-0.23	85	-0.47	13	-0.67	97
1399	Male	18	-0.54	180	-1.81	4	-1.28	95
1400	Male	18	-0.3	13	-1.13	170	-0.94	74
1401	Female	18	-0.34	173	-1.54	176	-1.2	87
1402	Male	18	-0.44	77	-0.86	180	-1.27	85
1403	Male	18	-0.26	117	-0.62	176	-0.78	94
1404	Male	18	-0.41	10	-1.52	168	-1.26	71
1405	Male	18	-0.59	172	-1.27	4	-0.77	103
1406	Male	18	-0.05	26	-1.16	174	-1.14	83
1409	Female	17	-0.6	177	-1.48	4	-0.92	99
1410	Female	18	-0.54	161	-1.64	170	-1.14	84
1412	Female	18	-0.11	161	-1.54	176	-1.44	87
1413	Female	18	-0.13	35	-0.65	179	-0.62	84
1415	Female	18	-1.17	161	-2.33	171	-1.31	90
1416	Female	18	-0.42	158	-1.18	171	-0.82	88
1417	Female	18	-0.4	56	-2.15	177	-2.37	83
1418	Female	18	-0.14	167	-1.21	180	-1.08	91
1419	Male	18	-1.5	9	-1.95	177	-0.83	64
1421	Male	18	-0.23	118	-1.41	178	-1.54	92
1422	Male	18	-0.49	14	-1.19	12	-0.7	100
1423	Male	17	-0.24	74	-1.1	173	-1.33	82
1424	Female	17	-0.77	4	-2.33	6	-1.56	97
1425	Female	18	-0.21	86	-0.61	147	-0.74	64
1426	Female	18	-0.57	124	-0.67	174	-0.94	102
1427	Male	18	-0.17	139	-0.89	163	-0.78	78
1428	Male	18	-0.28	146	-1.03	166	-0.83	82
1429	Female	17	-0.32	169	-1.62	180	-1.34	93
1430	Female	17	-0.48	3	-1.23	8	-0.76	101
1431	Male	18	-0.62	179	-2.06	180	-1.45	90
1432	Female	18	-0.64	3	-2.61	2	-1.97	92
1433	Female	18	-2.3	165	-3.62	172	-1.46	92
1434	Male	18	-0.31	79	-1.32	8	-1.58	94
1435	Female	17	-1.33	2	-2.44	1	-1.11	90
1436	Male	17	-0.21	168	-0.48	12	-0.37	114
1438	Male	18	-1.28	179	-2.4	1	-1.13	94
1439	Male	18	-0.68	7	-1.82	7	-1.14	97
1441	Female	18	-0.55	10	-1.06	178	-0.61	77
1442	Female	18	-0.43	159	-0.96	167	-0.56	83
1443	Female	17	-0.31	60	-0.53	175	-0.76	76
1445	Female	18	-0.72	26	-1.34	22	-0.64	107
1446	Male	18	-1.22	78	-0.52	20	-1.52	87
1447	Female	17	-0.61	2	-1.92	180	-1.32	90
1448	Female	18	-0.4	179	-1.83	176	-1.43	85
1449	Male	17	-0.57	13	-1.69	164	-1.47	64
1450	Female	18	-1.15	105	-0.27	172	-1.35	101
1451	Male	18	-1.61	2	-2.66	178	-1.07	83
1453	Female	18	-0.54	58	-1.36	5	-1.61	85
1454	Female	18	-0.35	17	-1.79	178	-1.54	84
1455	Female	18	-0.87	41	-0.55	39	-0.32	45
1456	Male	18	-0.76	13	-1.01	21	-0.35	130
1457	Male	17	-0.21	179	-0.48	5	-0.27	100
1459	Male	17	-0.56	178	-0.78	176	-0.22	81
1460	Female	17	-0.75	180	-1.47	176	-0.74	82
1462	Female	18	-0.08	136	-1.12	180	-1.12	91
1463	Female	18	-0.08	25	-0.56	168	-0.54	74
1522	Female	17	-1.98	176	-2.57	176	-0.59	86
1525	Male	16	-0.18	94	-0.87	15	-1.03	103
1533	Male	15	-0.15	116	-0.67	164	-0.7	80
1564	Male	17	-0.32	102	-1.25	175	-1.53	88
1576	Male	16	-0.18	16	-0.55	177	-0.42	79
1578	Male	15	-0.38	169	-1.3	179	-0.95	93
1580	Male	15	-0.8	175	-1.46	165	-0.77	64
1583	Female	15	-0.36	3	-0.32	11	-0.11	152
1589	Male	15	-1.07	4	-1.62	179	-0.59	81
1592	Female	16	-0.12	73	-2.54	177	-2.65	86
1593	Male	18	-0.78	9	-3.06	179	-2.34	86
1595	Male	18	-0.08	21	-0.95	180	-0.9	88
1601	Male	15	-0.34	24	-0.84	174	-0.73	72
1603	Male	15	-0.9	110	-1.14	152	-1.37	82
1604	Female	15	-0.17	43	-0.39	20	-0.29	98
1608	Female	15	-0.09	24	-0.16	149	-0.21	47
1612	Female	15	-0.49	8	-1.24	177	-0.81	81
1613	Female	15	-1.56	9	-2.57	14	-1.06	111
1614	Male	15	-0.23	174	-1.11	179	-0.88	90
1615	Male	15	-1.18	18	-2.24	9	-1.17	90
1616	Female	15	-0.57	171	-1.61	174	-1.04	86
1617	Male	15	-0.42	156	-0.84	175	-0.57	99
1623	Male	17	0	31	-1.3	175	-1.3	85
1624	Male	18	-0.76	36	-0.84	163	-1.28	56
1625	Male	18	-0.32	162	-2.04	174	-1.75	86
1626	Female	18	-0.85	161	-1.24	180	-0.76	111
1627	Male	17	-0.23	158	-1.93	174	-1.74	86
1628	Male	18	-0.6	149	-2.31	172	-1.95	89
1629	Male	18	-0.21	68	-0.65	21	-0.64	108
1630	Male	16	-0.69	178	-1.4	177	-0.71	86
1631	Male	18	-0.63	2	-0.55	4	-0.09	168
1633	Female	16	-0.29	52	-0.53	10	-0.57	85
1634	Female	18	-0.44	162	-1.43	176	-1.06	91
1635	Female	18	-0.24	72	-1.46	1	-1.65	89
1636	Female	17	-1.85	173	-1.55	180	-0.51	150
1637	Male	18	-1.57	11	-1.35	16	-0.35	168
1638	Male	18	-0.62	163	-2.57	3	-2.15	99
1639	Male	18	-1.08	145	-1.81	161	-1.08	87
1640	Male	18	-0.44	148	-0.99	177	-0.84	100
1641	Male	18	-0.26	66	-1.05	3	-1.23	88
1642	Male	18	-1.31	82	-0.23	33	-1.35	87
1644	Male	17	-0.65	26	-1.59	1	-1.28	80
1645	Female	17	-0.92	4	-1.84	176	-0.99	79
1646	Female	17	-0.7	169	-0.99	180	-0.44	109
1647	Female	17	-1.45	6	-2.24	4	-0.8	90
1648	Female	17	-0.84	172	-2.31	174	-1.47	85
1649	Female	17	-0.07	136	-1.47	173	-1.45	84
1650	Female	17	-0.79	133	-0.71	144	-0.3	102
1651	Female	17	-0.28	162	-3.79	178	-3.56	89
1652	Female	17	-0.15	147	-1.7	1	-1.65	94
1653	Female	16	-0.43	17	-1.48	2	-1.13	86
1654	Female	17	-0.57	8	-1.08	8	-0.53	87
1655	Female	17	-1.3	179	-2.63	179	-1.33	89
1656	Female	16	-0.97	46	-1.73	16	-1.49	89
1657	Female	17	-0.88	175	-2.65	170	-1.8	77
1658	Female	17	-0.4	150	-2.04	17	-1.76	85
1659	Male	17	-0.7	156	-0.93	172	-0.51	106
1660	Male	17	-0.33	121	-1.95	175	-2.08	90
1661	Male	17	-0.79	11	-1.57	2	-0.86	83
1662	Male	18	-0.84	174	-1.8	9	-1.16	110
1663	Male	18	-0.54	1	-1.51	179	-0.97	88
1664	Male	17	-0.5	170	-1.32	171	-0.82	82
1666	Male	18	-1.75	179	-2.1	170	-0.69	54
1667	Male	18	-0.09	167	-0.29	171	-0.2	83
1668	Male	17	-0.62	175	-1.04	14	-0.66	121
1669	Male	18	-0.2	125	-0.43	155	-0.37	79
1670	Male	18	-0.37	136	-0.69	144	-0.35	62
1672	Male	17	-1.08	88	-0.43	103	-0.75	79
1673	Male	18	-1.35	171	-2.03	174	-0.74	92
1674	Male	16	-0.72	175	-2.14	1	-1.45	94
1675	Female	17	-1.27	178	-2	2	-0.77	99
1676	Female	18	-0.47	7	-0.48	8	-0.02	125
1677	Female	17	-0.51	78	-0.79	174	-1.29	82
1679	Female	17	-0.78	9	-2.18	180	-1.45	86
1680	Female	18	-1.05	159	-1.86	169	-0.95	90
1681	Female	17	-0.89	132	-1	153	-0.68	93
1682	Female	17	-0.94	15	-1.43	4	-0.67	77
1684	Female	17	-0.49	12	-1.81	180	-1.37	87
1685	Female	17	-0.62	170	-1.56	179	-1	95
1686	Female	18	-0.24	180	-1.2	7	-0.97	98
1687	Female	17	-0.68	161	-1.72	1	-1.26	101
1688	Female	18	-0.41	178	-1.02	3	-0.62	97
1689	Male	18	-0.61	135	-0.59	177	-0.82	112
1690	Male	17	-0.68	176	-1.74	2	-1.09	95
1691	Male	18	-0.64	162	-0.64	161	-0.02	18
1692	Male	18	-0.79	179	-1.79	178	-1	87
1693	Male	17	-0.99	6	-1.29	3	-0.32	83
1694	Male	18	-0.62	171	-1.34	171	-0.71	82
1695	Male	18	-0.72	25	-1.57	16	-0.91	99
1696	Male	18	-0.83	173	-1.53	6	-0.87	108
1697	Male	17	-0.99	5	-2.34	10	-1.37	103
1698	Male	17	-1.59	9	-3.37	8	-1.78	98
1699	Male	18	-0.55	66	-0.98	3	-1.38	83
1700	Male	17	-0.34	72	-0.56	170	-0.89	77
1701	Male	18	-0.67	58	-0.93	1	-1.35	78
1703	Male	17	-0.74	166	-1.73	174	-1.03	89
1706	Female	18	-0.33	150	-0.27	4	-0.33	126
1707	Female	17	-0.84	19	-1.61	3	-1	79
1708	Female	17	-2.86	170	-3.32	169	-0.48	71
1709	Female	18	-2.22	174	-3.16	1	-1.13	105
1710	Female	17	-0.2	20	-1.08	168	-1.01	73
1711	Female	18	-1.16	5	-2.65	4	-1.48	94
1712	Female	17	-0.42	176	-2.63	176	-2.21	87
1713	Female	18	-1.05	4	-1.72	13	-0.8	116
1714	Female	16	-2.05	66	-1.53	26	-2.37	86
1715	Female	18	-0.9	17	-2.43	6	-1.63	91
1716	Female	17	-0.53	167	-1.87	167	-1.35	77
1717	Female	15	-0.64	175	-2.02	180	-1.39	92
1718	Female	15	-1.17	170	-2.48	179	-1.41	96
1719	Female	15	-0.24	90	-1.32	168	-1.54	80
1720	Female	15	-0.18	5	-1.29	2	-1.11	92
1721	Female	15	-0.85	3	-1.38	1	-0.53	89
1722	Male	16	-0.19	157	-1.9	175	-1.75	87
1723	Male	17	-1.84	175	-3.79	174	-1.95	84
1724	Male	15	-0.4	48	-1.48	4	-1.53	87
1725	Female	16	-1	158	-0.39	110	-0.42	13
1726	Female	16	-0.15	125	-0.85	166	-0.85	81
1727	Male	16	-0.24	70	-0.93	8	-1.09	93
1729	Female	16	-0.37	22	-0.95	6	-0.67	87
1730	Female	18	-0.19	115	-2.11	174	-2.21	86
1731	Female	18	-0.11	122	-1.94	178	-1.98	89
1732	Female	17	-1.18	160	-1.45	166	-0.4	96
1734	Female	17	-0.15	42	-1.1	177	-1.12	83
1735	Female	17	-0.62	14	-2.13	3	-1.58	88
1736	Female	18	-0.28	21	-0.76	3	-0.56	85
1737	Female	18	-0.48	159	-2.3	178	-1.95	93
1739	Male	18	-0.67	175	-2.34	175	-1.66	85
1740	Female	15	-1.33	168	-3.12	173	-1.83	87
1741	Female	15	-0.23	153	-1.26	178	-1.12	93
1742	Female	15	-0.63	1	-1.87	173	-1.28	79
1743	Male	16	-0.5	174	-1.63	2	-1.15	95
1744	Male	16	-0.99	174	-2.31	177	-1.33	90
1745	Male	15	-0.51	13	-1.47	178	-1.06	81
1746	Male	15	-0.66	178	-1.09	168	-0.51	65
1747	Male	16	-0.6	4	-1.92	179	-1.34	86
1748	Male	16	-0.77	1	-1.22	179	-0.45	86
1749	Male	16	-0.04	110	-1.53	110	-1.55	84
1750	Female	16	-0.54	18	-1.69	176	-1.36	78
1751	Female	15	-1.03	172	-2.05	175	-1.04	89
1752	Female	15	-0.41	170	-2.14	179	-1.75	91
1753	Female	16	-1	169	-2.51	173	-1.53	86
1754	Female	15	-0.36	145	-0.73	160	-0.45	81
1755	Female	15	-0.2	102	-0.6	176	-0.78	90
1756	Female	16	-0.62	177	-1.54	163	-1.04	64
1757	Female	15	-0.27	131	-0.65	168	-0.64	90
1758	Female	15	-0.89	144	-1.34	166	-0.96	97
1759	Female	15	-0.59	176	-1.18	178	-0.59	90
1760	Female	15	-0.23	163	-1.74	163	-1.52	86
1761	Female	15	-0.45	112	-1.75	175	-2.04	90
1762	Female	16	-0.63	106	-1.12	168	-1.56	88
1763	Female	15	-0.53	163	-1.17	169	-0.66	84
1764	Female	16	-0.38	61	-0.78	7	-0.97	86
1765	Female	15	-0.13	38	-0.68	137	-0.81	45
1766	Female	15	-0.39	162	-1.2	169	-0.82	82
1767	Female	15	-0.54	18	-1.33	176	-1.02	75
1768	Male	15	-0.22	129	-0.68	161	-0.62	81
1769	Male	16	-0.51	3	-1.48	174	-1	80
1770	Male	15	-0.31	164	-2.13	178	-1.87	90
1771	Female	16	-0.72	10	-1.8	180	-1.14	84
1772	Male	16	-0.23	102	-0.7	179	-0.91	92
1773	Male	16	-0.49	155	-1.21	175	-0.89	95
1774	Male	16	-0.67	171	-2.04	179	-1.4	92
1775	Male	15	-0.32	78	-0.92	179	-1.22	86
1776	Female	16	-0.69	172	-1.09	176	-0.41	92
1777	Female	15	-2.16	17	-4.22	8	-2.28	89
1778	Female	16	-0.34	75	-0.89	6	-1.16	90
1779	Female	15	-0.56	32	-1.03	18	-0.59	95
1780	Female	15	-0.78	15	-1.4	3	-0.76	80
1781	Female	15	-0.86	2	-0.56	14	-0.42	165
1783	Female	15	-0.35	19	-1.1	21	-0.76	111
1784	Male	16	-0.71	1	-1.74	174	-1.07	79
1785	Female	15	-0.58	156	-2.3	174	-1.86	89
1786	Female	16	-1.54	1	-2.01	4	-0.5	103
1787	Male	16	-0.79	169	-1.69	169	-0.9	78
1788	Male	16	-0.47	171	-1.57	2	-1.16	97
1789	Male	15	-0.2	7	-0.8	1	-0.61	90
1790	Male	16	-0.46	175	-2.45	3	-2.01	95
1791	Male	16	-1.2	164	-1.47	4	-0.93	121
1792	Male	16	-0.1	144	-0.62	161	-0.54	74
1793	Female	15	-0.16	22	-0.54	179	-0.45	82
1794	Female	15	-1.02	13	-1.4	5	-0.49	79
1795	Female	16	-1	165	-0.68	153	-0.49	4
1796	Female	15	-0.07	28	-1.27	175	-1.24	83
1797	Female	15	-0.41	87	-1.11	180	-1.52	89
1798	Female	15	-0.33	35	-1.06	10	-0.88	92
1799	Female	15	-0.45	162	-0.43	4	-0.33	130
1800	Male	15	-0.56	104	-1.36	164	-1.71	83
1801	Female	16	-0.19	119	-1.36	174	-1.44	88
1802	Female	16	-1.04	163	-3.2	168	-2.18	81
1804	Female	17	-0.66	4	-1.32	170	-0.79	69
1805	Female	15	-0.52	87	-0.86	1	-1.38	90
1806	Female	16	-0.44	3	-1.42	164	-1.11	67
1807	Female	17	-1.31	161	-2.31	173	-1.26	96
1808	Female	17	-0.17	2	-1.36	168	-1.21	76
1809	Female	17	-0.31	24	-2.35	178	-2.17	85
1810	Male	17	-0.38	45	-1.68	2	-1.71	85
1811	Male	17	-0.54	26	-2.11	4	-1.76	88
1812	Male	16	-0.86	180	-2.15	179	-1.29	88
1813	Male	17	-0.34	168	-1.03	175	-0.7	88
1814	Male	18	-1.56	5	-1.51	2	-0.19	41
1815	Male	16	-0.41	179	-1.74	177	-1.33	86
1816	Male	16	-0.46	16	-2.17	1	-1.8	87
1817	Male	16	-0.34	9	-1.42	179	-1.11	85
1818	Male	17	-0.46	96	-0.58	175	-1.03	90
1819	Male	17	-1.18	3	-2.21	177	-1.09	81
1820	Male	17	-0.6	3	-1.8	179	-1.21	86
1821	Female	18	-0.2	136	-1.19	161	-1.08	75
1822	Female	17	-0.11	119	-0.74	163	-0.74	78
1823	Female	17	-0.11	11	-0.92	175	-0.83	83
1824	Female	17	-0.07	5	-1.67	173	-1.6	83
1825	Female	16	-0.13	15	-0.64	2	-0.53	89
1826	Female	17	-0.13	40	-2.05	6	-2	94
1827	Female	16	-0.91	180	-1.36	180	-0.45	90
1828	Female	17	-1.8	159	-3.64	172	-2.2	93
1829	Female	16	-0.95	174	-1.2	174	-0.25	84
1830	Female	17	-0.07	128	-2.72	177	-2.73	87
1831	Female	16	-0.05	113	-0.42	148	-0.4	62
1832	Female	17	-0.61	95	-0.74	166	-1.27	85
1833	Female	17	-0.41	176	-1.92	179	-1.52	89
1834	Male	17	-0.17	63	-0.96	7	-1.03	92
1835	Male	16	-1.44	179	-2.73	1	-1.29	92
1836	Male	17	-0.66	177	-0.44	173	-0.23	4
1837	Female	16	-0.53	5	-1.47	177	-0.98	82
1838	Male	16	-0.21	19	-0.7	176	-0.57	79
1839	Male	18	-1.83	173	-3.28	176	-1.47	90
1840	Male	16	-0.67	173	-1.68	169	-1.02	76
1841	Male	17	-0.35	169	-1.31	155	-1.01	60
1842	Female	16	-0.31	134	-1.01	175	-1	93
1843	Female	17	-0.64	34	-1.87	178	-1.76	78
1844	Female	17	-0.74	78	-0.71	9	-1.35	88
1845	Female	16	-0.41	7	-0.88	174	-0.55	74
1846	Female	16	-0.25	3	-0.77	3	-0.51	93
1847	Female	17	-0.56	180	-1.35	9	-0.84	105
1848	Female	17	-0.3	158	-1.04	168	-0.76	82
1849	Female	17	-0.21	19	-0.48	2	-0.33	81
1850	Female	16	-0.53	170	-1.85	177	-1.35	90
1851	Female	16	-1.16	166	-2.24	176	-1.23	96
1852	Female	16	-0.41	10	-2.1	3	-1.71	91
1853	Female	17	-0.5	11	-1.4	171	-1.05	76
1854	Female	16	-0.21	159	-1.01	173	-0.83	87
1855	Female	17	-0.79	166	-2.71	164	-1.92	74
1856	Female	17	-0.23	11	-1.58	179	-1.37	87
1857	Female	16	-1.19	7	-1.31	174	-0.58	52
1858	Male	17	-1.34	173	-2.11	174	-0.78	85
1859	Female	16	-0.92	153	-1.88	159	-0.99	74
1860	Female	16	-0.64	2	-1.99	174	-1.39	80
1861	Male	16	-2.04	3	-3.39	2	-1.36	89
1862	Male	17	-0.69	8	-1.66	10	-0.97	102
1863	Male	17	-0.44	33	-1.77	7	-1.53	91
1864	Female	17	-1.03	171	-3.12	178	-2.14	92
1865	Female	17	-1	147	-1.28	155	-0.43	85
1866	Female	16	-0.39	165	-1.1	172	-0.73	86
1867	Female	17	-0.52	130	-1.27	156	-1.04	78
1868	Female	16	-0.5	164	-1.39	177	-0.98	94
1869	Female	16	-0.38	134	-1.14	169	-1.08	89
1870	Female	16	-0.92	3	-1.68	180	-0.77	86
1871	Female	17	-2.14	175	-2.95	175	-0.81	85
1872	Female	16	-2.48	173	-3.74	174	-1.25	85
1873	Female	16	-0.69	9	-0.91	5	-0.25	83
1874	Male	17	-0.73	30	-1.8	13	-1.27	93
1875	Male	17	-0.66	179	-1.65	180	-0.99	91
1876	Male	16	-0.7	161	-1.76	2	-1.32	103
1877	Male	17	-0.29	4	-1.96	3	-1.66	93
1878	Male	16	-0.43	9	-1.77	176	-1.39	82
1879	Male	16	-1.04	172	-2.06	175	-1.04	87
1880	Male	16	-0.3	76	-0.99	13	-1.19	97
1881	Male	16	-0.34	107	-0.15	3	-0.48	102
1882	Female	17	-1.62	4	-3.01	180	-1.42	86
1883	Female	16	-0.1	29	-1.84	167	-1.83	75
1884	Female	17	-1.52	170	-2.61	171	-1.1	83
1885	Female	17	-0.8	1	-1.84	2	-1.04	92
1886	Female	16	-0.35	36	-2.39	3	-2.26	89
1887	Male	17	-0.26	31	-1.12	2	-1.01	85
1888	Male	17	-0.75	6	-1.84	171	-1.24	72
1889	Male	17	-0.98	179	-0.89	10	-0.37	147
1890	Female	17	-0.4	99	-0.96	175	-1.32	89
1891	Female	16	-0.22	1	-0.79	167	-0.6	73
1892	Male	17	-0.37	19	-1.47	12	-1.11	100
1893	Male	17	-1.48	15	-1.41	7	-0.43	51
1894	Female	17	-0.23	145	-1.23	180	-1.17	95
1895	Female	17	-0.41	57	-0.61	8	-0.77	83
1896	Female	16	-1.12	176	-2.18	2	-1.1	97
1897	Female	17	-0.34	120	-0.71	176	-0.9	97
1898	Female	17	-0.84	25	-2.34	15	-1.58	99
1899	Female	16	-0.17	72	-0.35	152	-0.51	65
1900	Female	17	-1.41	174	-4.08	178	-2.69	90
1901	Female	16	-0.48	149	-0.63	178	-0.55	111
1902	Female	17	-1.23	178	-2.25	177	-1.02	86
1903	Female	16	-0.7	90	-1	167	-1.66	82
1904	Female	16	-1.22	162	-2.11	161	-0.89	69
1905	Female	16	-0.6	64	-0.61	35	-0.6	95
1906	Female	17	-1.02	138	-1.23	155	-0.68	93
1907	Female	16	-0.48	176	-2.17	173	-1.7	82
1908	Female	17	-0.59	121	-1.03	177	-1.38	99
1909	Female	17	-0.3	137	-0.87	179	-0.89	99
1910	Female	16	-1.2	1	-1.83	179	-0.64	84
1911	Female	17	-0.88	156	-1.95	162	-1.1	77
1912	Female	17	-0.51	99	-0.95	166	-1.37	84
1913	Female	17	-0.27	33	-1.02	14	-0.82	98
1914	Female	16	-0.41	179	-0.47	169	-0.17	50
1915	Male	17	-0.52	162	-1.46	169	-0.97	83
1916	Female	17	-0.63	175	-0.65	10	-0.33	136
1917	Male	16	-0.6	93	-1.39	6	-1.99	95
1918	Female	16	-0.61	89	-0.55	22	-1.06	100
1919	Female	16	-0.5	5	-1.09	177	-0.54	79
1920	Female	16	-1.01	177	-1.6	173	-0.61	77
1921	Female	16	-0.29	30	-1.56	2	-1.42	87
1922	Female	17	-0.47	155	-1.8	162	-1.34	74
1923	Female	16	-0.17	35	-0.82	2	-0.77	86
1924	Female	16	-2.51	4	-2.37	3	-0.18	25
1925	Female	16	-1.78	1	-2.86	2	-1.09	94
1926	Female	17	-1.2	165	-1.44	162	-0.28	58
1927	Male	17	-0.38	178	-1.93	3	-1.55	94
1928	Male	17	-0.31	174	-0.56	169	-0.25	74
1929	Male	17	-1.6	175	-2.2	177	-0.61	90
1930	Male	17	-1.05	167	-2.21	160	-1.21	64
1931	Male	17	-0.34	173	-1.84	174	-1.5	84
1932	Male	17	-0.96	170	-1.9	174	-0.96	88
1933	Male	17	-0.55	161	-1.66	180	-1.26	97
1934	Male	16	-0.94	71	-0.57	7	-1.36	81
1935	Female	16	-0.61	8	-1.44	1	-0.86	85
1936	Male	18	-0.18	110	-0.62	175	-0.75	91
1937	Female	17	-0.73	178	-1.74	177	-1.01	86
1938	Female	17	-0.24	116	-0.71	170	-0.82	88
1939	Female	16	-0.69	180	-1.91	10	-1.27	105
1940	Female	16	-1.07	176	-2.59	173	-1.53	80
1941	Female	17	-0.2	106	-0.51	6	-0.7	99
1942	Female	17	-0.36	168	-1.11	178	-0.79	93
1943	Female	16	-0.36	145	-0.72	164	-0.48	87
1944	Female	16	-0.03	62	-1.03	5	-1.04	94
1945	Female	17	-0.41	111	-2.03	179	-2.34	92
1946	Female	16	-2	180	-1.52	8	-0.67	162
1947	Female	16	-1.36	176	-2.24	176	-0.88	86
1948	Female	16	-0.43	37	-1.01	7	-0.87	84
1949	Female	17	-1.08	1	-1.67	177	-0.62	81
1950	Female	16	-0.54	100	-1.11	162	-1.47	81
1951	Female	17	-2.81	179	-2.11	2	-0.77	168
1952	Male	17	-0.17	50	-1.47	7	-1.47	93
1953	Male	17	-0.68	100	-0.49	153	-0.94	85
1954	Female	17	-0.37	158	-0.74	169	-0.42	88
1955	Female	16	-0.37	91	-1.49	161	-1.79	75
1956	Female	16	-0.66	80	-0.51	8	-1.11	88
1957	Female	16	-0.72	167	-1.59	167	-0.88	77
1958	Female	16	-0.4	99	-0.44	5	-0.84	97
1959	Female	16	-0.68	144	-1.47	178	-1.38	102
1960	Male	16	-0.57	103	-0.55	121	-0.35	68
1961	Male	17	-0.58	177	-1.46	1	-0.89	94
1962	Male	17	-0.19	135	-1.67	172	-1.63	85
1963	Female	17	-0.19	51	-0.76	3	-0.8	86
1964	Male	17	-0.58	40	-0.96	2	-0.99	75
1965	Male	17	-0.22	17	-0.95	175	-0.8	80
1966	Female	17	-0.27	170	-1.44	176	-1.17	88
1967	Female	16	-1.27	167	-2.18	163	-0.95	66
1968	Female	17	-0.09	169	-0.98	1	-0.91	92
1969	Female	16	-0.51	125	-1.22	161	-1.17	84
1970	Female	16	-0.73	173	-1.62	1	-0.94	96
1971	Male	17	-0.52	25	-1.29	14	-0.83	97
1972	Male	15	-0.36	23	-1.11	179	-0.91	81
1973	Male	16	-1.25	173	-1.61	180	-0.51	109
1974	Male	17	-1.45	178	-2.42	178	-0.97	87
1975	Male	16	-3	10	-2.23	180	-1.31	82
1976	Male	16	-2.01	11	-3.85	7	-1.89	92
1978	Male	16	-0.17	171	-0.82	172	-0.64	82
1979	Male	16	-1.26	4	-1.89	1	-0.64	87
1980	Male	16	-0.56	84	-0.68	157	-1.18	75
1982	Male	17	-0.32	2	-1.49	171	-1.2	78
1983	Male	16	-4.06	175	-4.22	176	-0.16	87
1984	Female	17	-0.45	173	-0.91	2	-0.5	100
1985	Female	17	-0.72	147	-2.46	165	-1.93	81
1986	Female	16	-0.26	2	-1.28	179	-1.02	88
1987	Female	16	-1.33	5	-1.23	7	-0.13	168
1988	Female	17	-0.45	20	-1.5	4	-1.15	88
1989	Female	16	-0.97	22	-3.37	7	-2.58	92
1990	Male	17	-0.68	16	-0.13	13	-0.55	17
1991	Male	16	-0.48	48	-1.52	11	-1.46	92
1992	Female	16	-0.28	3	-1.9	173	-1.64	81
1993	Female	17	-0.64	14	-1.37	5	-0.78	88
1994	Male	17	-0.77	1	-1.07	12	-0.45	121
1995	Female	17	-0.78	83	-0.22	109	-0.67	75
1996	Female	17	-0.12	115	-1.3	176	-1.37	88
1997	Male	16	-1.48	170	-1.97	180	-0.77	110
1998	Male	16	-0.73	20	-2.29	12	-1.61	98
1999	Male	16	-0.58	8	-1.84	7	-1.25	96
2000	Male	16	-1	177	-1.61	3	-0.67	103
2001	Male	17	-0.94	16	-1.41	11	-0.51	91
2002	Female	18	-0.33	137	-0.54	160	-0.38	89
2003	Female	18	-1.08	165	-1.26	177	-0.52	117
2004	Female	18	-0.46	115	-1.13	155	-1.15	77
2005	Male	18	-1.96	175	-3.22	173	-1.27	80
2006	Male	17	-1.12	84	-0.29	108	-0.95	77
2008	Male	18	-0.83	173	-2.12	174	-1.29	84
2009	Female	18	-0.31	87	-0.2	24	-0.46	97
2010	Male	16	-1.06	8	-1.77	3	-0.74	87
2011	Male	18	-1.39	1	-1.9	174	-0.64	69
2012	Female	17	-0.75	171	-0.96	170	-0.21	73
2013	Male	17	-0.36	180	-0.67	172	-0.34	74
2014	Male	18	-0.63	59	-0.88	174	-1.37	74
2015	Male	17	-0.96	176	-1.85	174	-0.89	82
2017	Male	18	-0.54	35	-1.49	180	-1.39	80
2018	Female	17	-0.61	173	-1.25	158	-0.8	56
2019	Female	18	-0.45	13	-1.8	1	-1.4	88
2020	Female	17	-1.87	146	-1.7	151	-0.95	73
2021	Female	17	-0.71	59	-1.02	24	-1.03	93
2022	Female	18	-0.45	14	-1.93	179	-1.56	85
2023	Male	18	-0.5	168	-1.94	168	-1.45	78
2024	Male	18	-1.76	15	-2.84	5	-1.35	81
2025	Male	18	-0.45	20	-0.85	7	-0.49	84
2026	Male	18	-0.43	29	-0.59	172	-0.62	61
2027	Male	17	-0.45	5	-1.58	177	-1.16	84
2028	Female	18	-0.65	139	-1.8	162	-1.42	82
2029	Male	18	-0.42	113	-0.61	3	-0.97	101
2030	Male	18	-1.66	178	-2.85	2	-1.22	97
2032	Female	18	-1.07	90	-0.36	126	-1.01	81
2033	Female	15	-0.18	59	-0.72	167	-0.88	73
2035	Female	16	-0.22	13	-0.14	64	-0.29	179
2036	Female	15	-0.52	143	-1.37	172	-1.17	93
2037	Female	15	-0.35	94	-0.96	170	-1.28	84
2038	Female	16	-0.82	162	-1	166	-0.2	89
2039	Female	16	-0.54	33	-1.79	1	-1.63	83
2040	Female	16	-0.52	87	-0.41	133	-0.67	68
2041	Female	15	-0.65	9	-1.71	2	-1.09	88
2042	Female	15	-0.27	169	-2.44	178	-2.18	89
2043	Female	16	-1.24	78	-0.34	169	-1.58	78
2045	Female	15	-0.12	157	-1.54	175	-1.45	87
2046	Female	15	-1.76	5	-1.91	9	-0.3	128
2047	Female	16	-0.13	6	-0.68	168	-0.58	75
2049	Female	16	-0.05	15	-1.25	171	-1.21	80
2050	Female	16	-0.47	3	-1.44	177	-0.99	84
2051	Female	16	-0.55	151	-1.19	169	-0.82	90
2052	Female	15	-0.58	17	-1.09	5	-0.61	84
2053	Female	16	-1.06	178	-2.07	174	-1.03	80
2054	Female	15	-0.41	170	-0.77	166	-0.37	71
2055	Female	15	-0.09	66	-1.49	1	-1.55	90
2056	Female	15	-0.48	176	-1.28	170	-0.82	77
2057	Female	16	-0.36	2	-1.09	170	-0.77	74
2058	Female	16	-0.34	180	-1.44	172	-1.11	80
2059	Female	16	-0.77	163	-1.28	178	-0.72	104
2060	Female	16	-0.89	8	-0.81	7	-0.09	16
2061	Female	15	-0.32	129	-0.65	162	-0.6	87
2062	Female	15	-0.28	171	-0.81	165	-0.54	72
2063	Female	15	-1.11	70	-0.77	179	-1.77	78
2064	Female	15	-2.05	178	-4.16	174	-2.15	80
2065	Female	15	-0.19	115	-1.29	167	-1.35	81
2066	Female	16	-0.18	155	-0.71	21	-0.74	118
2067	Male	16	-0.35	172	-0.55	13	-0.38	123
2068	Male	18	-0.08	179	-0.08	42	-0.11	156
2069	Female	15	-0.82	168	-2.21	178	-1.53	92
2070	Female	17	-0.38	92	-0.26	1	-0.64	91
2071	Male	15	-0.4	163	-1.46	1	-1.16	97
2072	Male	16	-0.1	40	-0.8	13	-0.75	100
2073	Female	17	-0.8	12	-1.29	172	-0.85	63
2074	Male	18	-0.21	142	-0.77	156	-0.59	71
2076	Female	17	-0.5	32	-1.4	4	-1.19	84
2077	Female	18	-0.46	175	-1.95	176	-1.49	86
2078	Female	17	-0.31	5	-1.37	163	-1.17	68
2079	Female	17	-0.78	98	-0.58	170	-1.29	90
2080	Male	17	-0.56	25	-2.27	2	-1.91	86
2081	Female	18	-0.56	7	-2.38	179	-1.84	87
2082	Female	18	-0.42	108	-1.37	161	-1.54	79
2083	Female	18	-0.26	160	-1.37	2	-1.2	97
2084	Female	18	-1.2	166	-1.71	180	-0.86	110
2085	Female	17	-0.38	19	-0.85	11	-0.49	95
2086	Female	18	-0.37	24	-1.1	9	-0.8	92
2088	Female	17	-0.55	29	-2.9	4	-2.58	89
2091	Female	16	-0.38	30	-1.39	180	-1.25	82
2092	Female	18	-0.22	168	-0.97	177	-0.77	90
2093	Male	18	-0.52	161	-1.13	176	-0.73	97
2094	Male	17	-0.45	5	-1.27	1	-0.83	89
2095	Male	17	-0.13	118	-0.87	167	-0.89	82
2096	Female	17	-1.16	134	-1.93	157	-1.37	85
2097	Female	18	-1.19	21	-2.79	180	-2.07	79
2098	Female	18	-0.63	21	-0.8	12	-0.28	79
2099	Female	18	-2.3	4	-3.6	5	-1.3	97
2101	Female	18	-0.06	46	-1.74	169	-1.77	79
2102	Female	18	-0.38	12	-1.71	1	-1.37	88
2103	Female	17	-0.47	167	-2.62	176	-2.18	88
2104	Female	17	-0.44	71	-0.72	5	-1.06	86
2105	Female	18	-0.19	59	-1.18	162	-1.35	70
2106	Female	17	-1.09	45	-1.79	7	-1.85	79
2107	Female	17	-0.35	14	-0.9	3	-0.59	87
2111	Male	17	-1.01	7	-1.13	4	-0.15	76
2115	Female	16	-0.1	17	-0.54	164	-0.51	69
2116	Male	17	-0.55	57	-1.01	15	-1.09	90
2117	Female	17	-0.32	20	-0.62	5	-0.37	82
2118	Male	17	-0.45	73	-0.98	174	-1.41	81
2119	Female	16	-0.19	142	-0.84	151	-0.67	64
2120	Female	16	-0.39	1	-1.2	177	-0.81	85
2121	Female	18	-0.62	3	-1.92	176	-1.32	83
2122	Female	16	-0.37	81	-1.33	178	-1.69	86
2123	Female	17	-0.58	119	-0.78	160	-0.92	90
2124	Female	18	-0.79	95	-0.25	169	-1.02	91
2125	Female	18	-0.24	25	-0.91	19	-0.68	107
2126	Male	17	-0.42	2	-0.99	173	-0.61	77
2127	Male	16	-0.76	180	-2.48	5	-1.73	97
2128	Male	16	-0.43	2	-0.27	7	-0.17	174
2129	Female	17	-0.87	2	-1.99	5	-1.13	97
2130	Female	17	-0.12	158	-1.53	177	-1.44	88
2131	Female	16	-1.06	172	-2.41	175	-1.36	87
2132	Female	16	-0.15	74	-1.69	176	-1.83	85
2133	Female	17	-0.37	26	-1.98	179	-1.78	85
2134	Female	16	-1.07	168	-1.42	165	-0.37	67
2135	Male	16	-1.2	173	-0.99	179	-0.32	153
2136	Male	17	-1	148	-1.48	162	-0.75	91
2137	Female	17	-3.01	173	-3.5	176	-0.56	99
2138	Female	17	-0.59	15	-1.11	8	-0.55	91
2139	Male	17	-0.12	42	-0.99	168	-1.04	75
2140	Male	18	-0.3	155	-0.52	7	-0.47	115
2141	Male	16	-0.81	10	-2.18	5	-1.4	92
2142	Female	16	-0.62	97	-0.32	100	-0.31	93
2143	Female	17	-0.84	1	-1.91	178	-1.08	86
2144	Male	16	-0.7	15	-1.49	4	-0.87	86
2145	Male	17	-0.28	93	-0.54	150	-0.71	71
2146	Male	17	-0.11	165	-0.82	164	-0.71	74
2147	Male	17	-0.19	83	-0.6	175	-0.79	84
2148	Male	17	-0.1	130	-1.3	9	-1.35	101
2149	Male	17	-0.8	178	-1.17	173	-0.42	72
2150	Male	17	-0.32	153	-2	156	-1.71	79
2151	Male	17	-1.05	174	-2.65	1	-1.64	95
2152	Male	17	-0.49	166	-1.39	3	-1.02	101
2153	Male	16	-1.23	170	-1.8	169	-0.57	76
2154	Female	17	-1.21	176	-1.86	6	-0.82	110
2155	Female	16	-0.25	180	-1.85	174	-1.6	83
2156	Male	15	-0.86	172	-0.39	1	-0.5	166
2157	Male	15	-0.22	154	-1.11	4	-1.02	100
2158	Male	15	-0.34	143	-0.42	178	-0.44	111
2159	Male	16	-0.32	8	-0.96	172	-0.71	76
2160	Male	16	-0.18	9	-0.43	177	-0.28	80
2161	Male	15	-0.28	152	-0.23	74	-0.5	157
2162	Male	17	-0.14	41	-0.84	8	-0.79	93
2163	Male	15	-0.41	91	-1.26	1	-1.67	91
2165	Male	15	-0.58	157	-0.99	164	-0.45	83
2166	Male	16	-0.5	1	-2.25	4	-1.75	95
2167	Male	17	-0.36	37	-0.63	180	-0.63	73
2168	Female	16	-0.67	164	-2.85	178	-2.29	93
2169	Female	15	-0.74	149	-2.01	178	-1.72	99
2170	Female	15	-0.58	69	-0.39	98	-0.5	49
2171	Female	16	-1.25	153	-1.14	174	-0.84	122
2172	Female	17	-0.15	159	-1.41	180	-1.3	92
2173	Female	15	-0.45	12	-1.17	2	-0.77	86
2174	Female	16	-0.45	123	-1.1	173	-1.27	93
2175	Female	16	-2.41	175	-4.17	174	-1.76	83
2176	Female	15	-0.27	142	-1.32	163	-1.13	77
2177	Female	15	-0.91	10	-1.38	180	-0.62	74
2178	Female	15	-0.6	77	-0.61	153	-1.18	70
2179	Female	16	-0.47	37	-0.56	16	-0.39	77
2180	Female	17	-1.46	180	-2.38	178	-0.94	84
2181	Female	16	-0.71	172	-1.68	177	-0.99	90
2182	Female	16	-0.89	21	-1.5	6	-0.86	80
2183	Female	16	-0.76	7	-0.86	165	-0.64	45
2184	Female	15	-0.5	136	-0.66	163	-0.55	97
2185	Female	15	-0.28	15	-0.59	161	-0.55	57
2186	Male	16	-0.29	112	-1.41	164	-1.51	79
2187	Male	16	-3.5	2	-4.19	3	-0.69	95
2188	Male	16	-1.2	29	-2.29	10	-1.52	86
2189	Male	16	-0.47	71	-0.95	2	-1.34	85
2190	Male	16	-0.3	53	-0.59	179	-0.74	77
2191	Male	16	-0.34	108	-0.95	173	-1.19	89
2192	Male	16	-0.7	4	-1.33	172	-0.75	71
2193	Female	17	-1.04	30	-1.34	7	-0.97	72
2194	Male	17	-0.23	49	-1.14	167	-1.28	73
2195	Female	16	-0.52	90	-0.45	162	-0.92	82
2196	Female	15	-0.57	104	-0.61	172	-1.09	93
2197	Male	18	-0.36	28	-0.68	12	-0.42	88
2198	Male	17	-0.2	130	-0.42	157	-0.34	81
2199	Female	17	-0.56	92	-0.92	172	-1.46	86
2200	Female	16	-0.57	160	-2.02	168	-1.48	81
2201	Female	16	-0.76	176	-1.69	174	-0.94	82
2202	Female	18	-0.33	21	-1.27	169	-1.17	71
2203	Female	17	-0.38	18	-1.16	1	-0.87	84
2204	Female	17	-0.36	6	-1.73	8	-1.36	99
2205	Female	18	-0.07	137	-0.92	166	-0.88	78
2206	Female	18	-0.34	3	-0.51	1	-0.18	87
2208	Female	18	-0.33	48	-0.84	8	-0.86	86
2210	Female	17	-0.31	11	-0.69	15	-0.39	108
2212	Female	17	-0.47	11	-1.73	176	-1.35	81
2213	Female	18	-0.16	21	-1.32	5	-1.18	93
2214	Female	18	-0.22	38	-1.34	175	-1.34	81
2215	Female	18	-0.47	30	-2.14	179	-1.96	83
2216	Female	17	-0.46	149	-2.35	166	-1.98	80
2217	Female	17	-0.38	73	-0.64	172	-1.01	79
2219	Female	17	-0.92	88	-0.95	15	-1.78	96
2220	Female	18	-0.35	69	-0.23	147	-0.57	65
2221	Female	17	-2.5	170	-3.56	173	-1.11	89
2222	Female	17	-0.29	72	-0.83	163	-1.12	73
2223	Female	16	-0.81	27	-0.84	29	-0.07	148
2224	Female	16	-0.4	59	-1.24	1	-1.46	84
2225	Female	15	-0.28	176	-0.56	2	-0.3	99
2226	Female	15	-0.31	43	-1.18	178	-1.22	80
2227	Female	16	-0.62	168	-0.96	173	-0.37	91
2228	Female	15	-0.3	168	-2.56	171	-2.3	83
2229	Female	16	-0.4	172	-1.25	176	-0.85	88
2230	Female	15	-0.24	99	-1.21	174	-1.43	87
2231	Female	16	-0.35	21	-1.14	174	-0.98	75
2232	Female	15	-0.63	8	-1.23	179	-0.66	80
2233	Male	16	-0.59	11	-0.77	10	-0.18	96
2234	Male	15	-0.57	168	-0.59	146	-0.44	23
2235	Male	18	-0.6	145	-1.05	170	-0.8	97
2236	Male	16	-0.2	120	-1.07	180	-1.19	95
2237	Male	16	-0.37	165	-1.1	175	-0.76	89
2238	Male	15	-0.67	71	-0.6	47	-0.53	101
2239	Male	17	-0.41	170	-0.44	6	-0.23	130
2240	Male	15	-0.19	39	-0.44	13	-0.36	91
2241	Male	15	-1.44	164	-2.73	169	-1.32	83
2242	Male	15	-0.8	158	-1.08	153	-0.31	52
2243	Male	16	-0.24	167	-0.99	176	-0.76	88
2245	Male	17	-0.05	175	-1.54	168	-1.49	78
2246	Male	16	-1	3	-2.91	1	-1.91	90
2247	Male	16	-0.69	28	-0.67	20	-0.2	67
2248	Male	17	-0.73	168	-1.65	180	-1.03	98
2249	Male	15	-1.6	151	-3.06	4	-2.82	109
2250	Male	15	-0.33	106	-0.94	164	-1.11	81
2251	Male	15	-0.36	102	-0.54	142	-0.6	71
2252	Male	16	-0.04	141	-1.43	168	-1.41	79
2253	Male	15	-0.92	174	-1.11	164	-0.4	48
2255	Male	16	-0.62	125	-1.44	176	-1.69	96
2256	Male	17	-0.53	9	-1.83	2	-1.32	89
2257	Male	15	-0.46	95	-0.19	160	-0.6	88
2258	Male	17	-0.15	169	-0.91	141	-0.83	47
2259	Male	16	-0.34	86	-0.22	130	-0.4	69
2260	Male	17	-0.43	122	-0.38	156	-0.46	96
2261	Female	16	-0.22	107	-0.61	173	-0.77	89
2262	Female	18	-0.38	152	-1.61	171	-1.33	86
2263	Female	17	-1.15	173	-2.36	171	-1.21	80
2264	Male	17	-0.48	163	-1.75	177	-1.35	92
2265	Female	18	-0.53	116	-0.5	163	-0.74	95
2266	Female	16	-0.58	154	-0.36	158	-0.22	148
2267	Female	18	-1.47	91	-0.64	141	-1.7	80
2268	Female	18	-1.49	4	-2.22	4	-0.73	93
2269	Female	15	-0.28	76	-1.11	169	-1.4	78
2270	Female	16	-0.35	7	-0.68	17	-0.37	116
2271	Male	17	-2.6	154	-3.77	155	-1.16	66
2272	Male	17	-0.05	117	-0.89	177	-0.92	88
2273	Male	18	-1.81	179	-2.61	178	-0.8	86
2275	Female	18	-0.28	4	-1.22	175	-0.96	82
2276	Male	17	-0.04	1	-0.65	18	-0.62	109
2277	Male	18	-0.39	134	-0.96	175	-0.99	96
2278	Male	18	-4.31	173	-2.88	177	-0.81	146
2279	Male	17	-0.23	103	-1.08	172	-1.26	85
2280	Male	18	-0.19	174	-1.69	3	-1.51	94
2281	Male	18	-0.18	136	-0.95	158	-0.83	72
2282	Male	18	-0.14	167	-0.27	9	-0.2	114
2283	Male	15	-0.88	161	-2.47	164	-1.6	76
2284	Male	16	-0.02	137	-0.57	108	-0.56	17
2286	Male	15	-0.69	153	-1.42	171	-0.96	94
2287	Male	16	-0.18	57	-1.74	178	-1.83	86
2288	Male	15	-0.61	167	-1.18	167	-0.57	76
2290	Male	16	-0.38	45	-1.64	10	-1.55	93
2291	Male	15	-0.32	90	-0.49	179	-0.82	89
2292	Male	15	-1.23	180	-1.35	175	-0.26	57
2293	Female	15	-0.95	167	-1.55	160	-0.67	60
2295	Female	16	-0.32	75	-1.22	163	-1.54	73
2296	Male	16	-1.31	14	-2.51	14	-1.19	104
2297	Male	16	-0.12	141	-1.45	177	-1.41	89
2298	Male	17	-1.06	176	-2.33	2	-1.31	97
2299	Female	16	-0.69	147	-0.51	165	-0.41	123
2300	Male	16	-0.15	111	-0.91	175	-1.01	88
2301	Male	17	-0.63	11	-0.52	179	-0.27	37
2303	Male	17	-0.43	169	-0.77	2	-0.43	106
2304	Female	18	-0.21	73	-0.78	9	-0.93	94
2305	Female	18	-0.21	7	-1.11	178	-0.92	86
2306	Male	18	-1.21	8	-1.28	2	-0.25	59
2307	Male	18	-2.67	7	-3.81	3	-1.19	89
2308	Male	17	-0.65	178	-1.14	176	-0.49	84
2309	Female	15	-0.81	169	-0.84	167	-0.06	48
2310	Female	16	-0.2	116	-0.52	4	-0.67	100
